# Supplementary material for: Reduced GATA3 expression associates with immuno‐metabolic alterations and aggressive features in breast cancer
Source: J Pathol Clin Res. 2025 Sep 29;11(6):e70050. doi: 10.1002/2056-4538.70050 (PMC12479720; doi:10.1002/2056-4538.70050)
Supplement: Supplementary file 2 — Table S1. Associations between GATA3 mRNA expression and selected characteristics in breast cancer. (A) METABRIC Discovery and (B) METABRIC Validation cohorts Table S2. Significance analysis of microarray (SAM); up‐ and downregulated genes in GATA3‐low tumors, METABRIC Discovery cohort Table S3. Significance analysis of microarray (SAM); GATA3‐low signature score, METABRIC Discovery cohort Table S4. Top ranked gene sets enriched in GATA3‐low cases. Gene set enrichment analysis (GSEA)/molecular signature database (MSigDB)/C2 curated, METABRIC Discovery cohort Table S5. Top ranked gene sets enriched in GATA3‐low cases. Gene set enrichment analysis (GSEA)/molecular signature database (MSigDB)/H, C2, C6, C5, C7, and KEGG C2 curated Table S6. Genes upregulated in GATA3‐low tumors, not upregulated in ER‐negative (IHC) cases, METABRIC Discovery cohort; Venn analyses of differential expressed genes (DEGs) Table S7. Genes upregulated in GATA3‐low luminal tumors, METABRIC Discovery cohort; Venn analyses of differential expressed genes (DEGs) Table S8. Composite GATA3 mRNA expression and ER status (by IHC). Associations with transcripts of immunological cytolytic activity (CYT) and immune checkpoint markers. METABRIC Discovery cohort Table S9. Connectivity Map (L1000) analysis (METABRIC Discovery); Top 20 compounds with suggested effect on GATA3‐mRNA low tumors [file CJP2-11-e70050-s002.zip]

Archive with 2 entries (2 files):
- cjp270050-sup-0002-TablesS1S4S5S8S9.pdf
- cjp270050-sup-0003-TablesS2S3S6S7.xlsx
