# Supplementary material for: Reduced GATA3 expression associates with immuno‐metabolic alterations and aggressive features in breast cancer
Source: J Pathol Clin Res. 2025 Sep 29;11(6):e70050. doi: 10.1002/2056-4538.70050 (PMC12479720; doi:10.1002/2056-4538.70050)
Supplement: Supplementary file 2 — Table S1. Associations between GATA3 mRNA expression and selected characteristics in breast cancer. (A) METABRIC Discovery and (B) METABRIC Validation cohorts Table S2. Significance analysis of microarray (SAM); up‐ and downregulated genes in GATA3‐low tumors, METABRIC Discovery cohort Table S3. Significance analysis of microarray (SAM); GATA3‐low signature score, METABRIC Discovery cohort Table S4. Top ranked gene sets enriched in GATA3‐low cases. Gene set enrichment analysis (GSEA)/molecular signature database (MSigDB)/C2 curated, METABRIC Discovery cohort Table S5. Top ranked gene sets enriched in GATA3‐low cases. Gene set enrichment analysis (GSEA)/molecular signature database (MSigDB)/H, C2, C6, C5, C7, and KEGG C2 curated Table S6. Genes upregulated in GATA3‐low tumors, not upregulated in ER‐negative (IHC) cases, METABRIC Discovery cohort; Venn analyses of differential expressed genes (DEGs) Table S7. Genes upregulated in GATA3‐low luminal tumors, METABRIC Discovery cohort; Venn analyses of differential expressed genes (DEGs) Table S8. Composite GATA3 mRNA expression and ER status (by IHC). Associations with transcripts of immunological cytolytic activity (CYT) and immune checkpoint markers. METABRIC Discovery cohort Table S9. Connectivity Map (L1000) analysis (METABRIC Discovery); Top 20 compounds with suggested effect on GATA3‐mRNA low tumors [file CJP2-11-e70050-s002.zip › cjp270050-sup-0003-TablesS2S3S6S7.xlsx]

## Sheet: Cover sheet
Reduced GATA3 expression associates with immuno-metabolic alterations and aggressive features in breast cancer
AKM Saele et al. J Pathol Clin Res
https://doi.org/10.1002/2056-4538.70050
Supplementary Tables S2, S3, S6, and S7

## Sheet: Table S2
Table S2. Significance analysis of microarray (SAM); up- and down regulated genes in GATA3-low tumors, METABRIC Discovery cohort.
	Gene_UP	Fold Change				B)	Gene_Down	Fold Change
	S100A8	6.49					AGR3	-13.824
	S100A9	5.971					ESR1	-13.63
	RARRES1	4.882					TFF3	-10.512
	CALML5	3.943					TFF1	-9.231
	PROM1	3.841					ANKRD30A	-8.541
	KRT6B	3.722					CA12	-7.33
	PSAT1	3.692					GATA3	-6.952
	GABRP	3.644					SCUBE2	-6.643
	LCN2	3.63					C1ORF64	-6.089
	GLYATL2	3.612					FOXA1	-6.078
	KRT81	3.608					NAT1	-5.863
	MMP7	3.546					HS.388347	-5.516
	LOC652694	3.544					DNAJC12	-5.339
	C4ORF7	3.515					MLPH	-5.306
	FABP7	3.496					LOC646360	-5.047
	SLPI	3.472					STC2	-4.798
	C1ORF106	3.427					SLC39A6	-4.56
	FOXC1	3.263					MAPT	-4.507
	LOC642113	3.194					HS.159264	-4.474
	LOC649923	3.164					TBC1D9	-4.467
	LOC652493	3.136					AFF3	-4.437
	ELF5	3.094					DNALI1	-4.436
	BCL11A	3.09					SUSD3	-4.352
	LOC647450	3.079					SLC7A2	-4.111
	CXCL9	3.021					EEF1A2	-3.93
	KRT6A	2.999					HS.573062	-3.83
	SFRP1	2.993					HS.7413	-3.737
	CBX2	2.952					LOC644151	-3.673
	CDH3	2.935					DACH1	-3.654
	DEFB1	2.916					RERG	-3.603
	VGLL1	2.897					AGR2	-3.598
	KLK5	2.875					GFRA1	-3.586
	SOX11	2.867					HS.144479	-3.305
	SLC7A5	2.867					MYB	-3.294
	MUCL1	2.836					SERPINA5	-3.271
	CXCL10	2.765					FSIP1	-3.238
	ASS1	2.705					PIP	-3.21
	PHGDH	2.701					SERPINA3	-3.181
	LOC651751	2.698					CPB1	-3.041
	NCCRP1	2.693					CLIC6	-3.025
	CRYAB	2.657					LOC338579	-2.987
	KLK6	2.65					SCGB1D2	-2.925
	IGLL1	2.625					GAMT	-2.891
	LAD1	2.604					FLJ23152	-2.868
	LOC400578	2.576					PIB5PA	-2.86
	KYNU	2.562					SPDEF	-2.858
	KRT16	2.535					WNK4	-2.842
	CDCA7	2.528					SCGB2A2	-2.837
	LAMP3	2.516					HS.570988	-2.825
	GZMB	2.507					KLHDC9	-2.803
	KRT17	2.5					SCNN1A	-2.791
	MGC102966	2.479					LOC124220	-2.79
	PFKP	2.436					GP2	-2.718
	ADM	2.421					CYP4X1	-2.716
	SOD2	2.403					CCDC74A	-2.694
	PPP1R14C	2.399					CMBL	-2.664
	ROPN1	2.399					STARD10	-2.663
	MSLN	2.39					XBP1	-2.661
	UBD	2.386					PPP1R3C	-2.653
	NFIB	2.376					C10ORF116	-2.65
	ADAMDEC1	2.369					DEGS2	-2.649
	PI3	2.359					PDZK1	-2.642
	LBP	2.357					MGC18216	-2.64
	CCL5	2.33					C9ORF116	-2.639
	ART3	2.325					BCL2	-2.619
	CCL8	2.318					CRIP1	-2.587
	DSC2	2.309					GOLSYN	-2.576
	CX3CL1	2.301					FAM134B	-2.567
	RDH10	2.283					ANXA9	-2.555
	CLIC3	2.282					KIF5C	-2.548
	CDC20	2.277					CFB	-2.548
	GBP1	2.258					AKR7A3	-2.525
	CLCA2	2.232					PTPRT	-2.516
	HS.370359	2.231					SERPINA11	-2.51
	MMP9	2.223					FBP1	-2.508
	SPOCK2	2.222					STK32B	-2.473
	FAM171A1	2.219					GRIA2	-2.455
	CCL19	2.185					EVL	-2.447
	LTB	2.18					KIAA1467	-2.437
	GBP5	2.174					FGD3	-2.424
	INDO	2.172					REEP6	-2.415
	CD79A	2.17					VAV3	-2.41
	KRT7	2.169					LOC388743	-2.396
	ITM2C	2.165					LOC646723	-2.372
	PLA2G7	2.164					PLA2G10	-2.368
	FOLR1	2.16					KIAA1324	-2.35
	TMSB15A	2.156					AGTR1	-2.331
	CCNE1	2.155					LOC648879	-2.329
	KRT5	2.155					C6ORF211	-2.318
	PPP1R1B	2.153					C19ORF33	-2.315
	TRPV6	2.151					MRPS30	-2.309
	EGFR	2.122					ADCY1	-2.291
	MMP12	2.12					CLSTN2	-2.286
	GSTP1	2.119					BNIPL	-2.281
	TNFRSF21	2.116					LYPD6B	-2.277
	M160	2.102					ACOX2	-2.27
	ROPN1B	2.093					CYP2B7P1	-2.267
	MGC39900	2.085					CCND1	-2.265
	CRABP1	2.079					HPN	-2.261
	KRT86	2.077					C9ORF152	-2.253
	GNLY	2.073					AZGP1	-2.252
	MALL	2.067					MUC1	-2.248
	STAC2	2.061					FLJ22184	-2.244
	S100A7	2.061					TSPAN13	-2.236
	LYZ	2.06					SYTL2	-2.233
	LDHB	2.059					SYTL4	-2.232
	IL8	2.058					NOSTRIN	-2.231
	CD3D	2.044					COL4A5	-2.228
	NCOA7	2.038					RAB17	-2.225
	LPIN1	2.031					LOC644844	-2.204
	HS.579631	2.031					MAGED2	-2.203
	GAL	2.03					GPR81	-2.199
	NDRG1	2.023					GRPR	-2.187
	HAPLN3	2.021					BCAS4	-2.185
	IL7R	2.021					RAB26	-2.177
	SEL1L3	2.017					P4HTM	-2.172
	TTYH1	2.015					RGS11	-2.17
	RUNX3	2.012					TCEAL3	-2.165
	SOX10	2.01					SLC7A8	-2.153
	HS.534427	2.004					BTG2	-2.153
							SYT13	-2.145
							NDP	-2.143
							TCEAL1	-2.142
							GSTO2	-2.139
							LOC389033	-2.137
							LOC145837	-2.135
							QDPR	-2.131
							NME5	-2.123
							ABCC8	-2.123
							CGN	-2.122
							LYPD6	-2.122
							ENPP5	-2.121
							PLAT	-2.121
							NTN4	-2.12
							FLJ40504	-2.116
							BEX1	-2.11
							PKIB	-2.108
							RABEP1	-2.107
							LOC375295	-2.107
							RASEF	-2.1
							HS.25318	-2.098
							PSD3	-2.096
							CXXC5	-2.087
							PRRT3	-2.077
							DBNDD2	-2.075
							KCTD6	-2.075
							REPS2	-2.073
							TPRG1	-2.067
							CELSR2	-2.065
							IGFBP2	-2.065
							C20ORF114	-2.053
							CLEC3A	-2.049
							C4ORF18	-2.048
							SYT17	-2.047
							SCCPDH	-2.041
							ERBB3	-2.04
							HS.389988	-2.039
							RARA	-2.033
							CHAD	-2.031
							DYNLRB2	-2.019
							TMC4	-2.016
							BMPR1B	-2.016
							TSPAN1	-2.003
							GRP	-2.002

## Sheet: Table S3
Table S3. Significance analysis of microarray (SAM); GATA3-low signature score, METABRIC Discovery cohort.
Called	Gene	Fold Change
1	GATA3	-6.952
2	ESR1	-13.63
3	AGR3	-13.824
4	CA12	-7.33
5	TBC1D9	-4.467
6	PSAT1	3.692
7	DNALI1	-4.436
8	FOXA1	-6.078
9	MLPH	-5.306
10	XBP1	-2.661
11	AFF3	-4.437
12	TFF3	-10.512
13	HS.159264	-4.474
14	GAMT	-2.891
15	KLHDC9	-2.803
16	C9ORF116	-2.639
18	MYB	-3.294
19	RERG	-3.603
20	MAPT	-4.507
21	RARRES1	4.882
22	SCUBE2	-6.643
23	BCL11A	3.09
24	VGLL1	2.897
26	DNAJC12	-5.339
28	HS.570988	-2.825
29	DEGS2	-2.649
33	SLC39A6	-4.56
34	HS.388347	-5.516
35	PIB5PA	-2.86
36	NAT1	-5.863
37	ANXA9	-2.555
38	DACH1	-3.654
40	SUSD3	-4.352
43	HS.7413	-3.737
47	CMBL	-2.664
48	BCL2	-2.619
50	FBP1	-2.508
58	LOC400578	2.576
62	AGR2	-3.598
63	FABP7	3.496
64	CDCA7	2.528
65	SOX11	2.867
67	GFRA1	-3.586
68	LAMP3	2.516
70	C1ORF64	-6.089
75	S100A8	6.49
78	C1ORF106	3.427
87	KRT16	2.535
90	MGC18216	-2.64
93	GOLSYN	-2.576
98	CDH3	2.935
102	FOXC1	3.263
108	STARD10	-2.663
109	TFF1	-9.231
112	ANKRD30A	-8.541
118	LOC124220	-2.79
123	FSIP1	-3.238
124	KLK6	2.65
125	STC2	-4.798
127	CBX2	2.952
129	SLPI	3.472
135	LOC644151	-3.673
144	KRT6A	2.999
145	SLC7A5	2.867
149	FAM134B	-2.567

## Sheet: Table S6
Table S6. Genes upregulated in GATA3-low tumors, not upregulated in ER-negative (IHC) cases (Metabric Discovery cohort; Venn analyses of DEGs)
A: GATA3- low upregulated genes Cutpoint: Foldchange ≥2 (FDR<0.001)
(NOT upreg. In ER low)
Gene	Description
CCL19	EBV induced molecule 1 ligand. Binds to CCR7	Immune- related
CCL5	Eosinophil chemotactic cytokine. Activates several chemokine receptors
CD3D	T-cell surface GP. Essential role in adaptive immune response
CD79A	B-cell antigen receptor complex-associated protein alpha chain.
GBP5	Activator of NLRP3 inflammasome assembly
GNLY	T- cell activating protein 519
IL7R	IL-7 receptor alpha (type I cytokine Rc family).
LTB	Tumor necrosis factor ligand superfamily member 3. May play a specific role in immune response regulation.
LYZ	Lysozymes.
MMP12	Matrix Metallopeptidase 12 (macrophage elastase)
MMP9	Matrix Metallopeptidase 9. May play a role in proteolysis of ECM, and in leukocyte migration.
PLA2G7	Phospholipase A2, VII. Modulates the action of PAF.
RUNX3	Polyomavirus enhancer-binding protein 2 alpha C subunit. Binds enhancers/promoters (e.g T-cell receptor enhancers)
HS.534427		Others
HS.579631
LDHB	Lactate dehydrogenase B; Renal carcinoma antigen NY-REN-46
SEL1L3	Sel-1 suppressor of lin-12-like 3
SPOCK2	May partisipate in neurogenesis
B: GATA3- low upregulated genes, cutpoint: Foldchange: ≥1.5 (FDR<0.001)
(NOT upreg. In ER-low)
Gene	Description
ADA	Purine metabolism, and positive regulator of T-cell co-activation	Immune- related
ARHGAP9	Regulating adhesion of hematopoietic cells to extracellular matrix
BIN1	Box-dependent myc-interacting protein
C1QA	Complement
C1QB	Complement
C1QC	Complement
C1S	Complement
C2	Complement
C20ORF100	TOX2 (TOX and TOX2 suggested induced in exhausted T cells)
CCL21	Immunoregulation, inflammatory processes. Binds to CCR7
CCL4L2	Immunoregulation/ inflammatory processes
CCR7	CD197, T&B-lymphocyte activation
CD163	M2-macrophage marker
CD27	Co-stimuatory immune checkpoint molecule, in trials for immunotherapy (CD27-agonist;Varilumab)
CD48	Lymphocyte activation
CD52	Mature lymphocytes, Monocytes, DC. Ass. Lymphoma. Targeted by Alemtuzumab
CD6	T-cell activation
CD8A	Cytotoxic T-cell marker
CD96	Immune checkpoint molecule, candidate for immunotherapy
CORO1A	T-cell mediated immunity and mitochondrial apoptosis, Macrophages phagocytosis
CPVL	Potentially involved in digestion of phagocytosed particles - participation in inflammatory protease cascade
CTLA4	Inh. Immune checkpoint
CTSL1	Overall degradation of proteins in lysosomes
CYBA	Superoxid production and phagocytosis
EBI2	EBV induced gene 2.
ETS1	Controls expression of cytokine- and chemokine genes
EVI2B	CD361, positive regulation of granulocyte differentiation/functionallity of hematopoietic progenitors
FCN1	Extracellular lectin. Pattern recognition receptor- innate immunity - compliment, lectin pathway. May induce secretion of IL8
FCRLA	Expressed in B-cells. B-cell differentiation?
FERMT3	Plays a role in cell adhesion in hematopoietic cells
FGD2	May play a role in leukocyte signaling
FGR	Regulation of immuneresponses (EBV infection associated overexpression)
FOXN2	Human T-cell leukemia virus enhancer
FYB	Adapter for FYN and LCP2 signaling in T-cells. Platelet activation, controls expression of IL2
GIMAP5	Immunity associated nucleotide 4-like protein, T-cell survival and may contribute to T-cell quiescence
GZMA	Cytolytic activity
GZMK	Cytolytic activity
HCLS1	Hematopoietic linage cell specific protein
HCST	Hematopoietic cell signal transducer
HLA-DQA1	MHC-II
HLA-E	MHC-I, non-classical
HLA-F	MHC-I, non-classical
HLA-H	MHC-I
ICOS	CD278, Inducible T-cell costimulator, immune checkpoint molecule
IFI16	Interferon inducible myeloid differentiating transcriptional activator
IL27RA	T-cell cytokine receptor
IL2RB	CD122. IL15RB. Interleukin 2 receptor beta. T-cell mediated immune response
IRF8	Interferon regulatory factor 8
ITGB2	CD18. Complementreceptor C3 Beta-subunit. Important role in immune response.
ITK	Interleukin-2 inducible T-cell kinase, reg. adaptive immune response
KLRB1	CD161. Killer cell lectin-like receptor. Reg. of NK-cell function. Inhibitory role on NK cytotoxicity
LCP1	Lymphocyte cytosolic protein1, ass. Heriditary BC and NHL. NF-KappaB signaling. Activation of T-cells
LGMN	May be involved in the processing of proteins for MHC-II antigen presentation
LILRA5	CD85, Leukocyte immuneglobulin receptor subfam.5.
LPXN	Transcriptional co-activator of androgen receptor. Negatively regulates B-cell antigen receptor
MAP4K1	Possible role to environmental stress, may play a role in hematopoietic linage decisions
MATK	Megakaryocyte-associated thyrosine kinase, could play a significant role in signal transduction of hematopoietic cells
MCOLN2	May play a role in immune processes
MX2	Upregulated By IFN-alpha. Associated with antiviral activity
NLF2	Involved in regulation of acute inflammatory response
PLEK	Major protein kinase C substrate of platelets
POU2AF1	Coactivator of B-cells, associated with HL
PRKCB1	B-cell activation. (Regulation; apoptosis, AR, insulin signaling, glucose transport in adipocytes, endothelial cell proliferation)
PSMB9	20S proteasome complex, immunoproteasome genes - involved in antigen processing to generate class I binding peptides
PTPRCAP	Reg. of T-&B-lymphocyte activation
PVRIG	CD112, Coinhibitory immune checkpoint receptor, negative reg. of the T-cell signaling pathway
RAC2	Ras-related botulinum toxin substrate 2.
SELL	Leukocyte-endotelial cell adhesion molecule 1
SIRPA	Expressed on myeloid cells, stem cells, neurons. Interacts with CD47 "don’t eat me"
SRGN	Ass macromol. Complex of granzymes and perforins-apoptosis
STAT4	Signal transduction and activator of transcription - involved in IL12 signaling
TBC1D10C	Inhibits ras signaling pathway
TF	Beta-1 metal-binding protein - Transferrin
TNFAIP3	TNF alpha induced protein 3, Associated rheumatoid arthritis
VPREB3	B-lymphocyte differentiation
WAS	Functions in myeloid and immune cells, phagocytome, podosome formation, immunsynapse for NK cytotoxicity
ALPL	Alkaline phosphatase	Metabolic
APOC1	Apolipoprotein C1,
FMO1	Dimethylaniline monooxygenase 1 - oxidative metabolism of xenobiotics
ME1	Malic enzyme 1, glyc/citric acid cycle
NPL	N-acetylneuraminate pyruvate lyase. Involved in N-glycolylneuraminic acid degradation pathway
P2RY8	Probable receptor for purines
PLTP	Transfere of lipid molecules. Involved in cholesterolmetabolism
SLC2A3	Glucose transporter, GLUT3
ACAP1	Predicted to enable GTPase activator activity and metal ion binding activity	Others
C6ORF192	SLC18B1 - Unknown protein function
EMILIN2	Elastin microfibril interface-located protein 2
FKBP5	Progesterone receptor-associated immunophilin. Role in intracellular trafficking of steroid hormone receptors
FMO2	Flavin containing monooxygenase 2
GPNMB	Potentially melanogenic enzyme
GVIN1	Predicted to enable GTP binding activity
HS.546375
KIAA1949	Protein phosphatase 1 regulatory subunit 18.
KLF11	TGF-Beta inducible early growt response protein 2. Linked to MODY
KRT14	Keratin, type I cytoskeletal 14
MAPRE2	homology to APC, microtubule associated prot.
NMB	Neuromedin B
PLAC8	Placenta associated 8.
PTGDS	Lipocalin -type prostaglandin-D synthase
RAP2A	RAS oncogene family
RASSF4	Ras association domain family member 4
RNF150	Ring finger protein 150
TUBB6	Tubulin, beta 6 class V. Major constituent of microtubules
C: GATA3- low upregulated genes, cutpoint: Foldchange:≥2.5 (FDR<0.001)
(NOT upreg. In ER low)
Gene	Description
GZMB	Cytolytic activity	Immune- related
IGLL1	Immunglobulin lambda-like polypeptide 1
KYNU	Oncometabolite -> inhibitory effect on T-cells, and promotes Tregs
LAMP3	Lysosomal associated membran protein 3
LOC651751	(gene of uncertain function)	Others
MUCL1	Mucin-like protein 1

## Sheet: Table S7
Table S7. Genes upregulated in GATA3-low luminal tumors, (Metabric Discovery cohort; Venn analyses of DEGs,Cutpoint: Foldchange ≥1.5 (FDR<0.001))
LumA_only_GATA3_low_UP_Fch 1.5, FDR<0.001	LumB_only_GATA3_low_UP_Fch 1.5, FDR<0.001	LumA/B_GATA3_low_UP_Fch 1.5, FDR<0.001
APOD	MUCL1	IGJ
SCGB2A2	LOC649923	LOC652493
LOC642113	IGLL1	LOC647450
CILP	PPP1R1B	LOC652694
CD36	CXCL9	POSTN
MFAP4	KRT7	AKR1C2
CPA3	C1ORF106	RARRES1
ADH1A	HS.534427	CYP1B1
KLK11	RARRES2	S100A9
RGS2	CCL8	CCL2
LOC651751	ITM2C	LMO4
DPT	CCL5	VCAN
OGN	CXCL10	S100A8
SFRP1	CD3D	LUM
PTGDS	ASS1	GAS1
PDGFRA	HS.554324	CTSK
C1S	KCNK1	SPON1
SFRP4	C10ORF81	ANXA1
CCL19	IL7R	CRISPLD2
FABP4	IGLL3	WISP2
SRPX	SOD2
ADD3	ADM
DARC	CD79A
PLAC9	PRRX1
CLCA2	FPR3
LDHB	GBP1
CXCL12	KRT81
NLF2	CXCL13
ITM2A	TMEM158
ALDH1A1	GPNMB
HBB	GBP5
ECM2	ELF5
TMEM119	C5ORF46
A2M	SPOCK2
CLDN11	PLA2G7
CPE	FBLN2
GZMK	SLFN11
CD52	PLAU
SERPINF1	GGH
THRA	HS.581638
MGST1	APOC1
ANXA2P1	CTHRC1
RCAN1	FAP
SFRP2	PFKP
	LTB
	PDE4B
	CD163
	SULF1
	EPYC
	IL8
	GLIPR2
	SLAMF6
	KYNU
	TFRC
	LY96
	UBE2E3
	KLRB1
	PKIA
